# Supplementary material for: EchinoDB: an update to the web-based application for genomic and transcriptomic data on echinoderms
Source: BMC Genom Data. 2022 Oct 23;23:75. doi: 10.1186/s12863-022-01090-6 (PMC9590158; doi:10.1186/s12863-022-01090-6)
Supplement: Supplementary file 1 — Additional file 1: Table S1. Raw reads from the various echinoderm species are available in NCBI’s SRA and is also available at Zenodo (doi: https://doi.org/10.5281/zenodo.6985492). [file 12863_2022_1090_MOESM1_ESM.xlsx]

## Sheet: EchinoSpecies
Class: Order: Family	Species	Accesion	SRR	Title	Orthoclusters	Sequences	Length
Crinoidea: Comatulida: Zenometridae	Psathryometra fragilis	PRJNA299480	SRR2846085	Psathyrometra fragilis Transcriptome or Gene expression	6651	9015	31600000
Asteroidea: Velatida: Xyloplacidae	Xyloplax sp. Janetae (BJ2)	PRJNA299326	SRR2846120	Xyloplax sp. SIO-BIC E6809 Transcriptome or Gene expression	17993	24452	56500000
Asteroidea: Spinulosida: Echinasteridae	Echinaster spinulosus	PRJNA300370	SRR2844624	Echinaster spinulosus Transcriptome or Gene expression	13844	18608	64100000
Ophiuroidea: Ophiocomidea: Ophiocomidae	Ophiocoma wendtii	PRJNA299897	SRR2845427	Ophiomastix wendtii Transcriptome or Gene expression	3662	9783	88200000
Ophiuroidea: Gnathophiuridea: Ophiotrichidae	Ophiothrix spiculata	PRJNA299898	SRR2845448	Ophiothrix spiculata Transcriptome or Gene expression	8118	18816	73400000
Asteroidea: Velatida: Pterasteridae	Pteraster tesselatus	PRJNA299398	SRR2846094	Pteraster tesselatus Transcriptome or Gene expression	46531	51762	171000000
Holothuroidea: Apodida: Synaptidae	Synapta maculata	PRJNA299890	SRR2846103	Synapta maculata Transcriptome or Gene expression	5309	11154	84400000
Echinoidea: Echinoida: Strongylocentrotidae	Strongylocentrotus purpuratus	PRJNA299888	SRR2846101	Strongylocentrotus purpuratus Transcriptome or Gene expression	6885	11368	41500000
Asteroidea: Forcipulatida: Asteriidae	Pisaster ochraceus	PRJNA299406	SRR2846074	Pisaster ochraceus Transcriptome or Gene expression	37807	43479	168000000
Holothuroidea: Dendrochirotida: Psolidae	Psolus sp. (BJ11)	PRJNA299550	NA	Psolus sp. RWR-2015 Transcriptome or Gene expression	24634	35310	191000000
Holothuroidea: Aspidochirotida: Stichopodidae	Stichopus chloronotus	PRJNA299896	SRR2846098	Stichopus chloronotus Transcriptome or Gene expression	17953	24854	109000000
Crinoidea: Comatulida: Colobometridae	Oligometra serripinna	PRJNA299464	SRR2845419	Oligometra serripinna Transcriptome or Gene expression	55472	70278	211000000
Crinoidea: Comatulida: Bourgueticrinidae	Democrinus brevis	PRJNA299465	SRR2844622	Democrinus brevis Transcriptome or Gene expression	6285	8287	47200000
Asteroidea: Velatida: Korethrasteridae	Peribolaster folliculatus (BJ19)	PRJNA299409	SRR2845673	Peribolaster folliculatus Transcriptome or Gene expression	16927	20462	83200000
Asteroidea: Paxillosida: Astropectinidae	Psilaster charcoti	PRJNA299410	SRR2846092	Psilaster charcoti Transcriptome or Gene expression	24055	28413	94100000
Asteroidea: Forcipulatida: Labidiasteridae	Labidiaster annulatus	PRJNA299411	SRR2845003	Labidiaster annulatus Transcriptome or Gene expression	35615	40071	143000000
Asteroidea: Velatida: Korethrasteridae	Remaster gourdoni	PRJNA299412	SRR2846097	Remaster gourdoni Transcriptome or Gene expression	18288	22056	82100000
Crinoidea: Hyocrinida: Hyocrinidae	Gephyrocrinus messingi	PRJNA300546	SRR2859800	Lamberticrinus messingi Transcriptome or Gene expression	8950	12234	44200000
Asteroidea: Paxillosida: Luidiidae	Luidia clathrata	PRJNA299414	SRR2845324	Luidia clathrata Transcriptome or Gene expression	36915	77487	94200000
Asteroidea: Spinulosida: Echinasteridae	Henricia leviuscula A	PRJNA299415	SRR2844627	Henricia leviuscula Transcriptome or Gene expression	47492	76684	95800000
Asteroidea: Paxillosida: Astropectinidae	Astropecten duplicatus	PRJNA299417	SRR2843238	Astropecten duplicatus Transcriptome or Gene expression	42051	73744	91300000
Asteroidea: Valvatida: Poraniidae	Glabraster antarctica (BJ28)	PRJNA299418	SRR2844625	Glabraster antarctica Transcriptome or Gene expression	28408	54328	77100000
Asteroidea: Valvatida: Asteropseidae	Asteropsis carinifera	PRJNA299419	SRR2843236	Asteropsis carinifera Transcriptome or Gene expression	25973	49607	65100000
Asteroidea: Valvatida: Solasteridae	Peribolaster folliculatus (BJ30)	PRJNA299409	SRR2845673	Peribolaster folliculatus Transcriptome or Gene expression	22319	36551	52500000
Asteroidea: Notomyotida: Benthopectinidae	Cheiraster hirsutus	PRJNA299420	SRR2844620	Cheiraster hirsutus Transcriptome or Gene expression	325	1271	6850000
Asteroidea: Brisingida: Brisingidae	Odinella nutrix	PRJNA299463	SRR2845408	Odinella nutrix Transcriptome or Gene expression	312	1004	6830000
Crinoidea: Comatulida: Ptilometridae	Ptilometra australis	PRJNA299466	SRR2846095	Ptilometra australis Transcriptome or Gene expression	33084	49470	73100000
Crinoidea: Comatulida: Comasteridae	Cenolia new species	PRJNA299468	SRR2847917	Cenolia trichoptera Transcriptome or Gene expression	11658	18875	35100000
Crinoidea: Comatulida: Antedonidae	Isometra vivipara	PRJNA299471	SRR2844835	Isometra vivipara Transcriptome or Gene expression	27204	43689	70200000
Crinoidea: Comatulida: Antedonidae	Phrixometra nutrix	PRJNA299469	SRR2846073	Phrixometra nutrix Transcriptome or Gene expression	4923	12283	28300000
Crinoidea: Comatulida: Antedonidae	Promachocrinus kerguelensis	PRJNA299478	SRR2846076	Promachocrinus kerguelensis Transcriptome or Gene expression	8011	12283	28300000
Echinoidea: Arbacioida: Arbaciidae	Arbacia punctulata	PRJNA299547	SRR2843235	Arbacia punctulata Transcriptome or Gene expression	13324	33220	48600000
Echinoidea: Cidaroida: Cidaridae	Eucidaris tribuloides	PRJNA299548	SRR2844624	Eucidaris tribuloides Transcriptome or Gene expression	6939	16512	29700000
Echinoidea: Clypeasteroida: Dendrasteridae	Dendraster excentricus	PRJNA299549	SRR2844623	Dendraster excentricus Transcriptome or Gene expression	4619	12561	65700000
Holothuroidea: Dendrochirotacea: Psolidae	Psolus sp. (BJ41)	PRJNA299550	NA	Psolus sp. RWR-2015 Transcriptome or Gene expression	16398	33062	73200000
Holothuroidea: Aspidochirotida: Synallactidae	Peniagone sp. (BJ42)	PRJNA299551	NA	Peniagone sp. Transcriptome or Gene expression	12286	22457	52500000
Holothuroidea: Dendrochirotacea: Cucumariidae	Abyssocucumis sp. (BJ43)	PRJNA299552	SRR2830762	Abyssocucumis albatrossi Transcriptome or Gene expression	12309	26171	54700000
Holothuroidea: Aspidochirotida: Synallactidae	Pseudostichopus sp. (BJ44)	PRJNA299883	NA	Pseudostichopus sp. RWR-2015 Transcriptome or Gene expression	2464	5567	13600000
Holothuroidea: Molpadida: Molpadidae	Molpadia intermedia	PRJNA299884	SRR2845419	Molpadia granulata Transcriptome or Gene expression	3793	6516	15300000
Holothuroidea: Elasipodida: Laetmogonidae	Pannychia moseleyi	PRJNA299885	NA	Pannychia moseleyi Transcriptome or Gene expression	10124	20051	39600000
Ophiuroidea: Euryalida: Gorgonocephalidae	Astrophyton muricatum	PRJNA299886	SRR2843239	Astrophyton muricatum Transcriptome or Gene expression	11730	26889	73100000
Ophiuroidea: Ophiurida: Ophiodermatidae	Ophioderma brevispinum	PRJNA299887	SRR2845428	Ophioderma brevispina Transcriptome or Gene expression	11757	28450	65200000
