# Supplementary material for: EchinoDB: an update to the web-based application for genomic and transcriptomic data on echinoderms
Source: BMC Genom Data. 2022 Oct 23;23:75. doi: 10.1186/s12863-022-01090-6 (PMC9590158; doi:10.1186/s12863-022-01090-6)
Supplement: Supplementary file 5 — Additional file 5: File S4. Source code (in R) for EchinoDB, EchinoidDB, and OphiuroidDB. We have also provided three R scripts one for each app. [file 12863_2022_1090_MOESM5_ESM.zip]

Archive with 4 entries (4 files):
- FileS4_Source_Code.pdf
- FileS4_Source_Code_EchinoDB_app.R
- FileS4_Source_Code_EchinoidDB_app.R
- FileS4_Source_Code_OphiuroidDB_app.R
