# Supplementary material for: EchinoDB: an update to the web-based application for genomic and transcriptomic data on echinoderms
Source: BMC Genom Data. 2022 Oct 23;23:75. doi: 10.1186/s12863-022-01090-6 (PMC9590158; doi:10.1186/s12863-022-01090-6)
Supplement: Supplementary file 5 — Additional file 5: File S4. Source code (in R) for EchinoDB, EchinoidDB, and OphiuroidDB. We have also provided three R scripts one for each app. [file 12863_2022_1090_MOESM5_ESM.zip › FileS4_Source_Code_EchinoDB_app.R]

library(shiny)
library(shinydashboard)
library(RPostgreSQL)
library(pool)
library(DBI)
library(DT)
library(formattable)
library(shinyWidgets)
library(seqinr)
library(shinyjs)

customGreen0 = "#ffffff"
customGreen = "#219f9c"
customBlue = "#337ab7"

setMethod("dbQuoteLiteral", c("Pool", "ANY"),
          function(conn, x, ...) {
            # As of 2020-05-07, this is necessary due to an incompatiblity
            # between packages `pool` (v 0.1.4.3) and `glue` (v >= 1.3.2).
            connection <- pool::poolCheckout(conn)
            on.exit(pool::poolReturn(connection))
            DBI::dbQuoteLiteral(connection, x, ...)
          }
)
# Loop through outp dataframe to extract reference seq id
myfunc <- function(x){
  y <- x[3]
  s = gregexpr(pattern = 'XP_ | NP_', y)
  st <- s[[1]][1]
  n<- nchar(y)
  x[4] <- noquote(substring(y, st, n-1))
}

concat <- function(x){
  aa <- x[1]
  bj <- x[2]
  sp <- x[3]
  y <- paste0(sp, ', aanum:', aa, ', bjnum:', bj)
  y
}

proper <- function(x) {
  x <- tolower(x)
  substr(x, 1, 1) <- toupper(substr(x, 1, 1))
  x
}

jscode <- '$(document).keyup(function(e) {
    if (e.key == "Enter") {
    $("#searchButton").click();
}});'

jsDeleteKey <- '$(document).keyup(function(e) {
    if (e.key == "Delete") {
    $("#clearButton").click();
}});'

#jsBackSpaceKey <- '$(document).keyup(function(e) {
#    if (e.key == "Backspace") {
#      $("#clearButton").click();
#}});'

jsRefresh <- 'shinyjs.refresh = function(){
  history.go(0);
}'

jsURL <- "
shinyjs.browseURL = function(url) {
  window.open(url,'_blank');
}
"
# Define UI for application
ui <- dashboardPage(
  dashboardHeader(title = "EchinoDB", tags$li(class = "dropdown", actionLink(inputId="ss", label="Link to BLAST Sequence Server", 
                                                                             class = "ss_class", icon = icon("send"), onclick ="window.open('https://echinodb.uncc.edu/sequenceserver/')"))),
  dashboardSidebar(
    tags$head(tags$style(HTML(".checkbox {margin: 0}
          .checkbox p {margin: 0;} .shiny-input-container {margin-bottom: 0;}" ))),
    tags$head(tags$style(HTML('#BriOptions,#ForciOptions,#NotoOptions,#PaxOptions,
          #SriOptions,#ValOptions,#VelOptions,#ComOptions,#HyoOptions,#ArbOptions,
          #CidOptions,#ClyOptions,#EchOptions,#ApoOptions,#AspOptions,#DenOptions,
          #DendOptions,#ElasOptions,#MolOptions,#EurOptions,#GnaOptions,#OphOptions,#OphiOptions
          {padding-top: 5px !important;border-color: #ffffff;border-style: dotted;color:#2E4053;background-color:#FBFCFC;}'))),
    
    tags$head(tags$script(HTML(jscode))),
    tags$head(tags$script(HTML(jsDeleteKey))),
    #tags$head(tags$script(HTML(jsBackSpaceKey))),
    
    textInput(inputId = "searchText",placeholder = "gene name, keywords, etc.", label = "Enter Keyword & Hit Enter"),
    actionButton(inputId = "searchButton", label="Submit Search",icon("search"),
                 style="color: #fff; background-color: #a4163e; border-color:#a4163e;"),
    actionButton(inputId = "clearButton", label="Clear", icon("backspace"),
                 style="color: #ffffff; background-color: #006680;border-color:#006680;"),
    
    prettySwitch(inputId = "allSwitch",label = "Selection of Taxa",fill = TRUE, status = "success", value = TRUE),
    conditionalPanel(
      condition="input.allSwitch!=1",
      prettySwitch(inputId = "ASwitch",label = "Asteroidea",fill = TRUE, status = "info", value = TRUE),
      
      conditionalPanel(
        condition="input.ASwitch==1",
        checkboxGroupInput("Aoptions","Asteroidea:", 
                           choices=c("Brisingida", "Forcipulatida","Notomyotida","Paxillosida","Spinulosida","Valvatida","Velatida"),
                           selected=c("Brisingida", "Forcipulatida","Notomyotida","Paxillosida","Spinulosida","Valvatida","Velatida")
        ),
        conditionalPanel("input.Aoptions.indexOf('Brisingida') > -1",
                         checkboxGroupInput("BriOptions", "Brisingida", 
                                            choices=c("Brisingidae"), 
                                            selected= c("Brisingidae"))
        ),
        conditionalPanel("input.Aoptions.indexOf('Forcipulatida') > -1",
                         checkboxGroupInput("ForciOptions", "Forcipulatida:", 
                                            choices = c("Asteriidae", "Labidiasteridae"),
                                            selected = c("Asteriidae", "Labidiasteridae"))
        ),
        conditionalPanel(condition="input.Aoptions.indexOf('Notomyotida') > -1",
                         checkboxGroupInput("NotoOptions", "Notomyotida:", 
                                            choices = c("Benthopectinidae"), 
                                            selected=c("Benthopectinidae"))
        ),
        conditionalPanel(condition="input.Aoptions.indexOf('Paxillosida') > -1",
                         checkboxGroupInput("PaxOptions", "Paxillosida:",
                                            choices = c("Astropectinidae", "Luidiidae"),
                                            selected = c("Astropectinidae", "Luidiidae"))
        ),
        conditionalPanel("input.Aoptions.indexOf('Spinulosida') > -1",
                         checkboxGroupInput("SriOptions", "Spinulosida:", 
                                            choices=c("Echinasteridae"), 
                                            selected= c("Echinasteridae"))
        ),
        conditionalPanel(condition="input.Aoptions.indexOf('Valvatida') > -1",
                         checkboxGroupInput("ValOptions", "Valvatida:",
                                            choices = c("Asteropseidae", "Poraniidae", "Solasteridae"),
                                            selected = c("Asteropseidae", "Poraniidae", "Solasteridae"))
        ),
        conditionalPanel(condition="input.Aoptions.indexOf('Velatida') > -1",
                         checkboxGroupInput("VelOptions", "Velatida:",
                                            choices = c("Korethrasteridae", "Pterasteridae", "Xyloplacidae"),
                                            selected = c("Korethrasteridae", "Pterasteridae", "Xyloplacidae"))
        )
      ),
      # Crinoidea Species and its order and family
      prettySwitch(inputId = "CSwitch",label = "Crinoidea",
                   fill = TRUE, status = "info", value = TRUE),
      conditionalPanel(
        condition="input.CSwitch==1",
        checkboxGroupInput("Coptions","Crinoidea:", 
                           choices=c("Comatulida", "Hyocrinida"),
                           selected=c("Comatulida", "Hyocrinida")
        ),
        conditionalPanel("input.Coptions.indexOf('Comatulida') > -1",
                         checkboxGroupInput("ComOptions", "Comatulida:", 
                                            choices=c("Antedonidae", "Bourgueticrinidae", "Colobometridae", "Comasteridae","Ptilometridae","Zenometridae"), 
                                            selected= c("Antedonidae", "Bourgueticrinidae", "Colobometridae", "Comasteridae","Ptilometridae","Zenometridae"))
        ),
        conditionalPanel("input.Coptions.indexOf('Hyocrinida') > -1",
                         checkboxGroupInput("HyoOptions", "Hyocrinida:", 
                                            choices=c("Hyocrinidae"), 
                                            selected= c("Hyocrinidae"))
        )
      ),
      # Echinoidea Species and its order and family            
      prettySwitch(inputId = "ESwitch",label = "Echinoidea",
                   fill = TRUE, status = "info", value = TRUE),
      conditionalPanel(condition="input.ESwitch==1",
                       checkboxGroupInput("Eoptions","Echinoidea:", 
                                          choices=c("Arbacioida", "Cidaroida","Clypeasteroida", "Echinoida"),
                                          selected=c("Arbacioida", "Cidaroida","Clypeasteroida", "Echinoida")),
                       conditionalPanel("input.Eoptions.indexOf('Arbacioida') > -1",
                                        checkboxGroupInput("ArbOptions", "Arbacioida:", 
                                                           choices=c("Arbaciidae"), 
                                                           selected= c("Arbaciidae"))
                       ),
                       conditionalPanel("input.Eoptions.indexOf('Cidaroida') > -1",
                                        checkboxGroupInput("CidOptions", "Cidaroida:", 
                                                           choices=c("Cidaridae"), 
                                                           selected= c("Cidaridae"))
                       ),
                       conditionalPanel("input.Eoptions.indexOf('Clypeasteroida') > -1",
                                        checkboxGroupInput("ClyOptions", "Clypeasteroida:", 
                                                           choices=c("Dendrasteridae"), 
                                                           selected= c("Dendrasteridae"))
                       ),
                       conditionalPanel("input.Eoptions.indexOf('Echinoida') > -1",
                                        checkboxGroupInput("EchOptions", "Echinoida:", 
                                                           choices=c("Strongylocentrotidae"), 
                                                           selected= c("Strongylocentrotidae"))
                       )
      ),
      # Holothuroidea Species and its order and family 
      prettySwitch(inputId = "HSwitch",label = "Holothuroidea",
                   fill = TRUE, status = "info", value = TRUE),
      conditionalPanel(
        condition="input.HSwitch==1",
        checkboxGroupInput("Hoptions","Holothuroidea:", 
                           choices=c("Apodida", "Aspidochirotida","Dendrochirotacea", "Dendrochirotida", "Elasipodida", "Molpadida"),
                           selected=c("Apodida", "Aspidochirotida", "Dendrochirotacea", "Dendrochirotida", "Elasipodida", "Molpadida")
        ),
        conditionalPanel("input.Hoptions.indexOf('Apodida') > -1",
                         checkboxGroupInput("ApoOptions", "Apodida:", 
                                            choices=c("Synaptidae"), 
                                            selected= c("Synaptidae"))
        ),
        conditionalPanel("input.Hoptions.indexOf('Aspidochirotida') > -1",
                         checkboxGroupInput("AspOptions", "Aspidochirotida:", 
                                            choices=c("Stichopodidae", "Synallactidae"), 
                                            selected= c("Stichopodidae", "Synallactidae"))
        ),
        conditionalPanel("input.Hoptions.indexOf('Dendrochirotacea') > -1",
                         checkboxGroupInput("DenOptions", "Dendrochirotacea:", 
                                            choices=c("Cucumariidae", "Psolidae"), 
                                            selected= c("Cucumariidae", "Psolidae"))
        ),
        conditionalPanel("input.Hoptions.indexOf('Dendrochirotida') > -1",
                         checkboxGroupInput("DendOptions", "Dendrochirotida:", 
                                            choices=c("Psolidae"), 
                                            selected= c("Psolidae"))
        ),
        conditionalPanel("input.Hoptions.indexOf('Elasipodida') > -1",
                         checkboxGroupInput("ElasOptions", "Elasipodida:", 
                                            choices=c("Laetmogonidae"), 
                                            selected= c("Laetmogonidae"))
        ),
        conditionalPanel("input.Hoptions.indexOf('Molpadida') > -1",
                         checkboxGroupInput("MolOptions", "Molpadida:", 
                                            choices=c("Molpadidae"), 
                                            selected= c("Molpadidae"))
        )
      ),
      # Ophiuroidea Species and its order and family 
      prettySwitch(inputId = "OSwitch",label = "Ophiuroidea", fill = TRUE, status = "info", value = TRUE),
      conditionalPanel(
        condition="input.OSwitch==1",
        checkboxGroupInput("Ooptions","Ophiuroidea:", 
                           choices=c("Euryalida", "Gnathophiuridea", "Ophiocomidea", "Ophiurida"),
                           selected=c("Euryalida", "Gnathophiuridea","Ophiocomidea", "Ophiurida")
        ),
        conditionalPanel("input.Ooptions.indexOf('Euryalida') > -1",
                         checkboxGroupInput("EurOptions", "Euryalida:", 
                                            choices=c("Gorgonocephalidae"), 
                                            selected= c("Gorgonocephalidae"))
        ),
        conditionalPanel("input.Ooptions.indexOf('Gnathophiuridea') > -1",
                         checkboxGroupInput("GnaOptions", "Gnathophiuridea:", 
                                            choices=c("Ophiotrichidae"), 
                                            selected= c("Ophiotrichidae"))
        ),
        conditionalPanel("input.Ooptions.indexOf('Ophiocomidea') > -1",
                         checkboxGroupInput("OphOptions", "Ophiocomidea:", 
                                            choices=c("Ophiocomidae"), 
                                            selected= c("Ophiocomidae"))
        ),
        conditionalPanel("input.Ooptions.indexOf('Ophiurida') > -1",
                         checkboxGroupInput("OphiOptions", "Ophiurida:", 
                                            choices=c("Ophiodermatidae"), 
                                            selected= c("Ophiodermatidae"))
        )
      )
    )
  ),
  dashboardBody(
    shinyjs::useShinyjs(),
    shinyjs::extendShinyjs(text = jsRefresh, functions = c("refresh")),
    shinyjs::extendShinyjs(text = jsURL, functions = c("browseURL")),
    tags$head(tags$style(HTML('#searchText{color: #337ab7;border-color:orange; font-weight:bold;}'))),
    tags$style(type="text/css", "#text1{ height: 250px; color: #006680; background-color:#FFFFFF; border-color:#006680; font-weight:bold; word-wrap: break-word; white-space: normal;}"),
    tags$style(type="text/css", "#text2, #text5{color: #b20838; background-color:#FFFAFA; font-weight:bold; border-color:#FFFAFA;}"),
    tags$style(type="text/css", "#text{ background-color: #006680; color: #ffffff; word-wrap: break-word; display: inline-block;
       overflow-wrap: break-word; word-break: normal;
       line-break: strict; white-space: normal; font-family: Times New Roman;}"),
    tags$style(type="text/css", "#text4{height: 80px; color: #006680; background-color:#FFFFFF; border-color:#006680; font-weight:bold; word-wrap: break-word; white-space: normal;}"),
    tags$style(type="text/css", "#download, #download1, #download2, #downloadDoc{color: #ffffff; background-color:#006680;float:right; font-family: Brush Script MT, monospace;}"),
    tags$style(type="text/css", "#text3{color: #b20838; background-color:#FFFAFA; font-weight:bold; border-color:#FFFAFA;}"),
    tags$style(type="text/css", "#text6{color: #2F4F4F; font-weight:bold; font-family: Brush Script MT, monospace;float:right;}"),
    tags$style(HTML(".ss_class {color: #FFFFFF; font-family: Copperplate; }")),
    tags$style(type="text/css", "#downloadFile{ font-weight:bold; font-family: Brush Script MT, monospace;float:right;}"),
    tags$style(type = 'text/css',".badge{min-width: 200px;}"),
    tags$head(tags$style(HTML('.sidebar-menu>li>a{display: contents;}'))),
    
    sidebarMenu(
      menuItem(text= NULL,
               badgeColor = "light-blue", badgeLabel = "Link to Ophioderma brevispinum transcriptome",
               href = "https://echinodb.uncc.edu/BStarApp"),
      menuItem(text= NULL, badgeColor = "maroon", badgeLabel = "Link to Lytechinus variegatus Data",
               href = "https://echinodb.uncc.edu/SUrchinApp")
    ),
    br(),
    br(),
    fluidRow(
      box(status = "danger", width=12, solidHeader = FALSE, collapsible = TRUE,
          tabsetPanel(id= "main",		  
                      tabPanel("Results", br(), verbatimTextOutput("text3"),
                               DT::dataTableOutput("table")),
                      tabPanel("Orthocluster", downloadButton('download2',"Ortho Sequences"),br(),br(),verbatimTextOutput("text2"),
                               DT::dataTableOutput("table1")),
                      tabPanel("Individual Sequences", br(), verbatimTextOutput("text5"), downloadButton('download',"Protein Sequence"),br(),br(), verbatimTextOutput("text4"),
                               downloadButton('download1', "DNA Sequence"), br(), br(), verbatimTextOutput("text1")),
                      tabPanel("Literature", downloadLink('downloadFile',"Click for data from Linchangco et al. 2017"),br(), br(),
                               DT::dataTableOutput("papersTable")),
                      tabPanel("Documentation", 
                               downloadButton('downloadDoc',"Download Document"),br(),br(),
                               textOutput("text6"),
                               DT::dataTableOutput("docsTable"))
          ),
          br(),
          verbatimTextOutput("text"),
          uiOutput("images")
      )
    )
    
  )
)

# Define server logic required to draw a histogram
server <- function(input, output, session) {
  pool <- dbPool(
    drv = dbDriver("PostgreSQL", max.con = 100),
    dbname = "testdb",
    host = "3.137.82.139",
    user = "postgres",
    password = "Echino-key",
    idleTimeout = 3600000
  )
  
  sqlP <- "SELECT title,link from echinopapers;"
  queryP <- sqlInterpolate(pool,sqlP)
  outLP <- dbGetQuery(pool, queryP)
  outLP1 <- as.data.frame(outLP[,1])
  colnames(outLP1) <- 'Title'
  
  sqlD <- "SELECT title,location, extension, contentTp from echinomanual;"
  queryD <- sqlInterpolate(pool,sqlD)
  outLD <- dbGetQuery(pool, queryD)
  outLD1 <- as.data.frame(outLD[,1])
  colnames(outLD1) <- 'Document Name'
  
  output$text <- renderText("EchinoDB is a database consisting of amino acid sequence othoclusters from 42 echinoderm transcriptomes. We sampled taxa to span the deepest divergences within each of the 5 extant echinoderm classes. Data can be searched by keywords such as annotation and database identifiers from the Strongylocentrotus purpuratus reference protein set at NCBI.")
  output$images <- renderUI({
    tags$div(
      img(width= "80"),
      img(src='EchinoImages.PNG', width="800")
      #img(src='Starfish.png', width="120", height="90"),
      #img(width= "15"),
      #img(src='Echino.png', width="120", height="90")
    )
  })
  observeEvent(input$allSwitch, {
    if(input$allSwitch == FALSE){
      updatePrettySwitch(session, inputId= "ASwitch", value = FALSE)
      updatePrettySwitch(session, inputId= "CSwitch", value = FALSE)
      updatePrettySwitch(session, inputId= "ESwitch", value = FALSE)
      updatePrettySwitch(session, inputId= "HSwitch", value = FALSE)
      updatePrettySwitch(session, inputId= "OSwitch", value = FALSE)
    } else if(input$allSwitch == TRUE){
      updatePrettySwitch(session, inputId= "ASwitch", value = TRUE)
      updatePrettySwitch(session, inputId= "CSwitch", value = TRUE)
      updatePrettySwitch(session, inputId= "ESwitch", value = TRUE)
      updatePrettySwitch(session, inputId= "HSwitch", value = TRUE)
      updatePrettySwitch(session, inputId= "OSwitch", value = TRUE)
    }}
  )
  
  observeEvent(input$searchButton, {
    req(input$searchText)
    sql <- "SELECT gi_num, rfname, otherids, refnum FROM refseqs_view WHERE ((rfname LIKE ?name OR rfname LIKE ?name1 OR rfname LIKE ?name2) AND rfname NOT LIKE '%uncharacterized protein%') OR (refnum LIKE ?name3);"
    query <- sqlInterpolate(pool,sql, name = noquote(paste0('%', tolower(input$searchText), '%')),
                            name1 = noquote(paste0('%', toupper(input$searchText), '%')),
                            name2 = noquote(paste0('%', proper(input$searchText), '%')),
                            name3 = noquote(paste0('%', input$searchText, '%')))
    
    outp <- dbGetQuery(pool, query)
    sql= NULL
    query = NULL
    
    if(length(outp) > 0) {
      if(input$allSwitch == TRUE || (input$allSwitch == FALSE & input$ASwitch == TRUE & input$CSwitch == TRUE & input$ESwitch == TRUE & input$HSwitch == TRUE & input$OSwitch == TRUE)){
        v1 <- outp[,1]
        sql <- "SELECT COUNT(*),gi_num FROM orthoclusters WHERE gi_num IN ({gi*}) GROUP BY gi_num;"
        query <- glue::glue_sql(sql, gi = v1, .con=pool)
        outp1 <- dbGetQuery(pool, query)
        sql= NULL
        query = NULL
        
        if(length(outp1) < 1) {
          outp <- NULL
          sql <- "SELECT gi_num,rfname, otherids, amino_sequence  FROM refseqs WHERE (rfname LIKE ?name OR rfname LIKE ?name1 OR rfname LIKE ?name2) AND rfname NOT LIKE '%uncharacterized protein%';"
          query <- sqlInterpolate(pool,sql, name = noquote(paste0('%', tolower(input$searchText), '%')),
                                  name1 = noquote(paste0('%', toupper(input$searchText), '%')),
                                  name2 = noquote(paste0('%', proper(input$searchText), '%')))
          
          outp_refseq <- dbGetQuery(pool, query)
          sql= NULL
          query = NULL
          
          outp_refseq <- as.data.frame(outp_refseq)
          names(outp_refseq)[names(outp_refseq) == "otherids"] <- "Accession#"
          outp_refseq[,3] <- apply(outp_refseq, 1, myfunc)
          outp_refseq[,4] <- gsub('(.{60})', '\\1 ', outp_refseq[,4])
          
          output$text3 <- renderText("No orthocluster(s) found for these GI numbers in the database..!!")
          updateTabItems(session, "main", "Results")
          
          output$table <- DT::renderDataTable( {
            as.datatable(
              selection = "none",
              style = 'bootstrap',
              formattable(outp_refseq, list(
                paging = TRUE,cyl = col_format(),
                `gi_num` = color_tile(customGreen, customGreen)
              )))
          })
          
          output$table1 <- DT::renderDataTable(expr=NULL)
          output$table2 <- DT::renderDataTable(expr=NULL)
          output$text5 <- renderText("")
          output$text4 <- renderText("")
          output$text2 <- renderText("")
          output$text1 <- renderText("")
        } 
        else {
          outp <- as.data.frame(subset(outp, outp[,1] %in% outp1[,2]))
          
          # Sort outp and outp1 data by gi_num
          outp <- outp[order(outp$gi_num),]
          outp1 <- outp1[order(outp1[,2]),]
          
          # Create new column for total hits in outp dataframe
          outp$TotalHits <- outp1[,1]
          
          # Clear count data from ortholuster
          outp1 = NULL
          # names(outp)[names(outp) == "_searchtext"] <- "Refseq_Id"
          # outp[,4] <- apply(outp, 1, myfunc)
          names(outp)[names(outp) == "refnum"] <- "Accession#"
          output$text3 <- renderText(paste0(nrow(outp), " result(s) found"))
          
          output$table <- DT::renderDataTable( {
            as.datatable(
              selection = "single",
              style = 'bootstrap',
              formattable(outp, list(
                paging = TRUE,cyl = col_format(),
                `gi_num` = color_tile(customGreen, customGreen)
              )))
          })
          
          
          # If row is selected, navigate to Orthocluster tab
          observeEvent(input$table_rows_selected, {
            shiny::withProgress(message='Please wait...', detail= 'Loading data', value = 0, {
              n <- 1
              for (i in 1:n) {
                shiny::incProgress(amount=1/n)
                selectedIndex <- input$table_rows_selected
                selectedRow <- outp[selectedIndex,]
                selectedGI <- selectedRow[,1]
                selectedHit <- paste0('Orthocluster for ', selectedRow[,4], ' (',
                                      selectedGI, ')', '\n', selectedRow[,2], '\n',
                                      selectedRow[,5], ' sequences in orthocluster')
                
                query <- sqlInterpolate(ANSI(),
                                        "SELECT aanumber, bjnumber, concat(bjnumber, ':', aanumber) AS aa_bjnum, gi_num from orthoclusters WHERE gi_num = ?gi_no;",
                                        gi_no = selectedGI)
                outp2 <- dbGetQuery(pool, query)
                query <- NULL
                
                aabj = outp2[,3]
                
                sql1 <- "select aanumber, bjnumber, sp_name, bio_proj_accesion, amino_sequence from TESTDB_VIEW where aa_bjnum IN ({aabj*});"
                query3 <- glue::glue_sql(sql1, aabj= aabj, .con=pool)
                outp3 <- dbGetQuery(pool, query3)
                sql1 <- NULL
                query3 <- NULL
                aabj = NULL
                
                # Generate Header for download orthocluster sequence
                seqs_fasta <- outp3[,5]
                giID <- paste0(', id:', selectedGI, ', orthocluster:', selectedRow[,4])
                namesList <- apply(outp3, 1, concat)
                names_fasta <- paste(namesList, rep(giID))
                namesList = NULL
                
                # Add space after 60 lines in a sequence
                outp3[,5] <- gsub('(.{60})', '\\1 ', outp3[,5])
                
                output$text2 <- renderText(selectedHit)
              } #End of Progress Bar For Loop
            })
            
            output$table1 <- renderDataTable({
              expr =  DT::datatable(outp3,
                                    selection="single",
                                    options = list(columnDefs = list(list(visible=FALSE, targets={1:2})))
              ) %>% formatStyle("amino_sequence", color = customBlue, fontWeight = 'bold')
            })
            
            output$download2 <- downloadHandler(
              filename = function() {
                paste("Ortho_Sequences-", Sys.Date(), ".fasta", sep="")
              },
              content = function(fname) {
                seqinr::write.fasta(as.list(seqs_fasta), names=names_fasta, file=fname)
              }
            )
            updateTabsetPanel(session, "main", selected = "Orthocluster")
            
            # If row is selected, navigate to tab3
            observeEvent(input$table1_rows_selected, {
              index <- input$table1_rows_selected
              aaNum = outp3[index,1]
              bjNum = outp3[index,2]
              amino_seq = gsub(" ", "", outp3[index,5])
              
              query2 <- sqlInterpolate(ANSI(),
                                       "SELECT n.nuc_sequence FROM nucleotide2amino na INNER JOIN nucleotide n ON (na.locustranscript = n.locustranscript AND na.bjnumber = n.bjnumber) WHERE na.bjnumber = ?bjNum and na.aanumber = ?aaNum;",
                                       bjNum = bjNum,
                                       aaNum = aaNum
              )
              outp5 <- dbGetQuery(pool, query2)
              query2 = NULL
              
              output$text5 <- renderText(selectedHit)
              output$text4 <- renderText(paste0('Protein Sequence:', '\n',amino_seq))
              output$text1 <- renderText(outp5[,1])
              
              # Generate Header for download fasta file
              seq_header <- paste0(outp3[index,3], ',aanum:', aaNum, ' ,bjnum:', bjNum, giID)
              giID = NULL
              
              output$download <- downloadHandler(
                filename = function() {
                  paste("Protein_Sequence-", Sys.Date(), ".fasta", sep="")
                },
                content = function(fname) {
                  seqinr::write.fasta(as.list(amino_seq), names=seq_header, file=fname)
                }
              )
              output$download1 <- downloadHandler(
                filename = function() {
                  paste("DNA_Sequence-", Sys.Date(), ".fasta", sep="")
                },
                content = function(fname) {
                  seqinr::write.fasta(as.list(outp5[,1]), names=seq_header, file=fname)
                }
              )
              bjNum = NULL
              aaNum = NULL
              
              updateTabsetPanel(session, "main", selected = "Individual Sequences")
            })
          })
        }
      } else {
        # Code to apply filters for one or more Echino Species 
        if(input$ASwitch == TRUE & input$CSwitch == TRUE & input$ESwitch == TRUE & input$HSwitch == TRUE & input$OSwitch == FALSE){
          spList <- c("Asteroidea", "Crinoidea", "Echinoidea", "Holothuroidea")
          sp_order <- c(input$Aoptions, input$Coptions, input$Eoptions, input$Hoptions)
        } else if (input$ASwitch == TRUE & input$CSwitch == TRUE & input$ESwitch == TRUE & input$HSwitch == FALSE & input$OSwitch == TRUE){
          spList <- c("Asteroidea", "Crinoidea", "Echinoidea", "Ophiuroidea")
          sp_order <- c(input$Aoptions, input$Coptions, input$Eoptions, input$Ooptions)
        } else if (input$ASwitch == TRUE & input$CSwitch == TRUE & input$ESwitch == FALSE & input$HSwitch == TRUE & input$OSwitch == TRUE){
          spList <- c("Asteroidea", "Crinoidea", "Holothuroidea", "Ophiuroidea")
          sp_order <- c(input$Aoptions, input$Coptions, input$Hoptions, input$Ooptions)
        } else if (input$ASwitch == TRUE & input$CSwitch == FALSE & input$ESwitch == TRUE & input$HSwitch == TRUE & input$OSwitch == TRUE){
          spList <- c("Asteroidea", "Echinoidea", "Holothuroidea", "Ophiuroidea")
          sp_order <- c(input$Aoptions, input$Eoptions, input$Hoptions, input$Ooptions)
        } else if (input$ASwitch == FALSE & input$CSwitch == TRUE & input$ESwitch == TRUE & input$HSwitch == TRUE & input$OSwitch == TRUE){
          spList <- c( "Crinoidea", "Echinoidea", "Holothuroidea", "Ophiuroidea")
          sp_order <- c(input$Coptions, input$Eoptions, input$Hoptions, input$Ooptions)
        }
        
        else if (input$ASwitch == TRUE & input$CSwitch == TRUE & input$ESwitch == TRUE & input$HSwitch == FALSE & input$OSwitch == FALSE){
          spList <- c("Asteroidea", "Crinoidea", "Echinoidea")
          sp_order <- c(input$Aoptions, input$Coptions, input$Eoptions)
        } else if (input$ASwitch == TRUE & input$CSwitch == TRUE & input$ESwitch == FALSE & input$HSwitch == TRUE & input$OSwitch == FALSE){
          spList <- c("Asteroidea", "Crinoidea", "Holothuroidea")
          sp_order <- c(input$Aoptions, input$Coptions, input$Hoptions)
        } else if (input$ASwitch == TRUE & input$CSwitch == TRUE & input$ESwitch == FALSE & input$HSwitch == FALSE & input$OSwitch == TRUE){
          spList <- c("Asteroidea", "Crinoidea", "Ophiuroidea")
          sp_order <- c(input$Aoptions, input$Coptions, input$Ooptions)
        } else if (input$ASwitch == TRUE & input$CSwitch == FALSE & input$ESwitch == TRUE & input$HSwitch == TRUE & input$OSwitch == FALSE){
          spList <- c("Asteroidea", "Echinoidea", "Holothuroidea")
          sp_order <- c(input$Aoptions, input$Eoptions, input$Hoptions)
        } else if (input$ASwitch == TRUE & input$CSwitch == FALSE & input$ESwitch == TRUE & input$HSwitch == FALSE & input$OSwitch == TRUE){
          spList <- c("Asteroidea", "Echinoidea", "Ophiuroidea")
          sp_order <- c(input$Aoptions, input$Eoptions, input$Ooptions)
        } else if (input$ASwitch == TRUE & input$CSwitch == FALSE & input$ESwitch == FALSE & input$HSwitch == TRUE & input$OSwitch == TRUE){
          spList <- c("Asteroidea", "Holothuroidea", "Ophiuroidea")
          sp_order <- c(input$Aoptions, input$Hoptions, input$Ooptions)
        } else if (input$ASwitch == FALSE & input$CSwitch == TRUE & input$ESwitch == TRUE & input$HSwitch == TRUE & input$OSwitch == FALSE){
          spList <- c("Crinoidea", "Echinoidea", "Holothuroidea")
          sp_order <- c(input$Coptions, input$Eoptions, input$Hoptions)
        } else if (input$ASwitch == FALSE & input$CSwitch == TRUE & input$ESwitch == TRUE & input$HSwitch == FALSE & input$OSwitch == TRUE){
          spList <- c("Crinoidea", "Echinoidea", "Ophiuroidea")
          sp_order <- c(input$Coptions, input$Eoptions, input$Ooptions)
        } else if (input$ASwitch == FALSE & input$CSwitch == TRUE & input$ESwitch == FALSE & input$HSwitch == TRUE & input$OSwitch == TRUE){
          spList <- c("Crinoidea", "Holothuroidea", "Ophiuroidea")
          sp_order <- c(input$Coptions, input$Hoptions, input$Ooptions)
        } else if (input$ASwitch == FALSE & input$CSwitch == FALSE & input$ESwitch == TRUE & input$HSwitch == TRUE & input$OSwitch == TRUE){
          spList <- c("Echinoidea", "Holothuroidea", "Ophiuroidea")
          sp_order <- c(input$Eoptions, input$Hoptions, input$Ooptions)
        }
        
        else if (input$ASwitch == TRUE & input$CSwitch == TRUE & input$ESwitch == FALSE & input$HSwitch == FALSE & input$OSwitch == FALSE){
          spList <- c("Asteroidea", "Crinoidea")
          sp_order <- c(input$Aoptions, input$Coptions)
        } else if (input$ASwitch == TRUE & input$CSwitch == FALSE & input$ESwitch == TRUE & input$HSwitch == FALSE & input$OSwitch == FALSE){
          spList <- c("Asteroidea", "Echinoidea")
          sp_order <- c(input$Aoptions, input$Eoptions)
        } else if (input$ASwitch == TRUE & input$CSwitch == FALSE & input$ESwitch == FALSE & input$HSwitch == TRUE & input$OSwitch == FALSE){
          spList <- c("Asteroidea", "Holothuroidea")
          sp_order <- c(input$Aoptions, input$Hoptions)
        } else if (input$ASwitch == TRUE & input$CSwitch == FALSE & input$ESwitch == FALSE & input$HSwitch == FALSE & input$OSwitch == TRUE){
          spList <- c("Asteroidea", "Ophiuroidea")
          sp_order <- c(input$Aoptions, input$Ooptions)
        } else if (input$ASwitch == FALSE & input$CSwitch == TRUE & input$ESwitch == TRUE & input$HSwitch == FALSE & input$OSwitch == FALSE){
          spList <- c("Crinoidea", "Echinoidea")
          sp_order <- c(input$Coptions, input$Eoptions)
        } else if (input$ASwitch == FALSE & input$CSwitch == TRUE & input$ESwitch == FALSE & input$HSwitch == TRUE & input$OSwitch == FALSE){
          spList <- c("Crinoidea", "Holothuroidea")
          sp_order <- c(input$Coptions, input$Hoptions)
        } else if (input$ASwitch == FALSE & input$CSwitch == TRUE & input$ESwitch == FALSE & input$HSwitch == FALSE & input$OSwitch == TRUE){
          spList <- c("Crinoidea", "Ophiuroidea")
          sp_order <- c(input$Coptions, input$Ooptions)
        } else if (input$ASwitch == FALSE & input$CSwitch == FALSE & input$ESwitch == TRUE & input$HSwitch == TRUE & input$OSwitch == FALSE){
          spList <- c( "Echinoidea", "Holothuroidea")
          sp_order <- c(input$Eoptions, input$Hoptions)
        } else if (input$ASwitch == FALSE & input$CSwitch == FALSE & input$ESwitch == TRUE & input$HSwitch == FALSE & input$OSwitch == TRUE){
          spList <- c( "Echinoidea", "Ophiuroidea")
          sp_order <- c(input$Eoptions, input$Ooptions)
        } else if (input$ASwitch == FALSE & input$CSwitch == FALSE & input$ESwitch == FALSE & input$HSwitch == TRUE & input$OSwitch == TRUE){
          spList <- c( "Holothuroidea", "Ophiuroidea")
          sp_order <- c(input$Hoptions, input$Ooptions)
        }
        
        else if (input$ASwitch == TRUE & input$CSwitch == FALSE & input$ESwitch == FALSE & input$HSwitch == FALSE & input$OSwitch == FALSE){
          spList <- c("Asteroidea")
          sp_order <- input$Aoptions
        } else if (input$ASwitch == FALSE & input$CSwitch == TRUE & input$ESwitch == FALSE & input$HSwitch == FALSE & input$OSwitch == FALSE){
          spList <- c( "Crinoidea")
          sp_order <- input$Coptions
        } else if (input$ASwitch == FALSE & input$CSwitch == FALSE & input$ESwitch == TRUE & input$HSwitch == FALSE & input$OSwitch == FALSE){
          spList <- c("Echinoidea")
          sp_order <- input$Eoptions
        } else if (input$ASwitch == FALSE & input$CSwitch == FALSE & input$ESwitch == FALSE & input$HSwitch == TRUE & input$OSwitch == FALSE){
          spList <- c("Holothuroidea")
          sp_order <- input$Hoptions
        } else {
          spList <- c("Ophiuroidea")
          sp_order <- input$Ooptions
        }
        
        sp_familyA = sp_familyC = sp_familyE = sp_familyH = sp_familyO = NULL
        if(input$ASwitch == TRUE){   
          tmp = tmp1 = tmp2 = tmp3 = tmp4 = tmp5 = tmp6 = NULL
          if('Brisingida' %in% input$Aoptions){
            tmp = input$BriOptions
          }
          if('Forcipulatida' %in% input$Aoptions){
            tmp1 = input$ForciOptions
          } 
          if('Notomyotida' %in% input$Aoptions){
            tmp2 = input$NotoOptions
          } 
          if('Paxillosida' %in% input$Aoptions){
            tmp3 = input$PaxOptions
          } 
          if('Spinulosida' %in% input$Aoptions){
            tmp4 = input$SriOptions
          }
          if('Valvatida' %in% input$Aoptions){
            tmp5 = input$ValOptions
          }
          if('Velatida' %in% input$Aoptions){
            tmp6 = input$VelOptions
          }
          sp_familyA = c(tmp, tmp1, tmp2, tmp3, tmp4, tmp5, tmp6)
          tmp = tmp1 = tmp2 = tmp3 = tmp4 = tmp5 = tmp6 = NULL
        }
        
        if(input$CSwitch == TRUE){  
          tmp = tmp1 = NULL
          if('Comatulida' %in% input$Coptions){
            tmp = input$ComOptions
          }
          if('Hyocrinida' %in% input$Coptions){
            tmp1 = input$HyoOptions
          }
          sp_familyC = c(tmp, tmp1)
          tmp = tmp1 = NULL
        }
        
        if(input$ESwitch == TRUE){  
          tmp = tmp1 = tmp2 = tmp3 = NULL
          if('Arbacioida' %in% input$Eoptions){
            tmp = input$ArbOptions
          }
          if('Cidaroida' %in% input$Eoptions){
            tmp1 = input$CidOptions
          }
          if('Clypeasteroida' %in% input$Eoptions){
            tmp2 = input$ClyOptions
          }
          if('Echinoida' %in% input$Eoptions){
            tmp3 = input$EchOptions
          }
          sp_familyE = c(tmp, tmp1, tmp2, tmp3)
          tmp = tmp1 = tmp2 = tmp3 = NULL
        }
        
        if(input$HSwitch == TRUE){   
          tmp = tmp1 = tmp2 = tmp3 = tmp4 = tmp5 = NULL
          if('Apodida' %in% input$Hoptions){
            tmp = input$ApoOptions
          }
          if('Aspidochirotida' %in% input$Hoptions){
            tmp1 = input$AspOptions
          } 
          if('Dendrochirotacea' %in% input$Hoptions){
            tmp2 = input$DenOptions
          } 
          if('Dendrochirotida' %in% input$Hoptions){
            tmp3 = input$DendOptions
          } 
          if('Elasipodida' %in% input$Hoptions){
            tmp4 = input$ElasOptions
          }
          if('Molpadida' %in% input$Hoptions){
            tmp5 = input$MolOptions
          }
          sp_familyH = c(tmp, tmp1, tmp2, tmp3, tmp4, tmp5)
          tmp = tmp1 = tmp2 = tmp3 = tmp4 = tmp5 = NULL
        }
        
        if(input$OSwitch == TRUE){  
          tmp = tmp1 = tmp2 = tmp3 = NULL
          if('Euryalida' %in% input$Ooptions){
            tmp = input$EurOptions
          }
          if('Gnathophiuridea' %in% input$Ooptions){
            tmp1 = input$GnaOptions
          }
          if('Ophiocomidea' %in% input$Ooptions){
            tmp2 = input$OphOptions
          }
          if('Ophiurida' %in% input$Ooptions){
            tmp3 = input$OphiOptions
          }
          sp_familyO = c(tmp, tmp1, tmp2, tmp3)
          tmp = tmp1 = tmp2 = tmp3 = NULL
        }
        
        sp_family = c(sp_familyA, sp_familyC, sp_familyE, sp_familyH, sp_familyO)
        # print(sp_family)
        
        sp_familyA = sp_familyC = sp_familyE = sp_familyH = sp_familyO = NULL
        # Convert array to a string
        p_class <- paste(unlist(spList), collapse=', ')
        
        if(length(sp_order) >= 1){
          p_order <- paste(unlist(sp_order), collapse=', ')
          if(length(sp_family) >= 1){
            p_family <- paste(unlist(sp_family), collapse=', ')
            # print(p_order)
            # print(p_family)
            qry1 <- pool %>% dbGetQuery(paste0("SELECT TESTDB_FUNC_SPECIES('{", p_class, "}', '{", p_order, "}', '{", p_family, "}');"))
          } else {
            qry1 <- pool %>% dbGetQuery(paste0("SELECT TESTDB_FUNC_SPECIES('{", p_class, "}', '{", p_order, "}', '{}');"))
          } 
        } else {
          qry1 <- pool %>% dbGetQuery(paste0("SELECT TESTDB_FUNC_SPECIES('{", p_class, "}', '{}', '{}');"))
        }
        
        # Strip curly brackets off species function output
        qr <- gsub("\\{|\\}", "", qry1)
        # Convert string into array
        qr = strsplit(qr, ",")[[1]]
        
        # Query orthoclusters table based on bjnumber
        qry = "SELECT gi_num FROM orthoclusters WHERE bjnumber IN ({out*});"
        query_v <- glue::glue_sql(qry, out = qr, .con=pool)
        outp_view <- dbGetQuery(pool, query_v)
        # print(query_v)
        qry = NULL
        query_v = NULL
        
        outp = subset(outp, outp[,1] %in% outp_view[,1])
        v1 = outp[,1]
        outp_view = NULL
        
        sql <- "SELECT COUNT(*),gi_num FROM orthoclusters WHERE gi_num IN ({gi*}) AND bjnumber IN ({bj*}) GROUP BY gi_num;"
        query <- glue::glue_sql(sql, gi = v1, bj=qr , .con=pool)
        outp1 <- dbGetQuery(pool, query)
        sql = NULL
        query = NULL
        
        # Remove entries from outp based on gi_num
        ifelse(length(outp[,1]) == 0, outp,
               {
                 outp <- as.data.frame(subset(outp, outp[,1] %in% outp1[,2]))
                 
                 # Sort outp and outp1 data by gi_num
                 outp <- outp[order(outp$gi_num),]
                 outp1 <- outp1[order(outp1[,2]),]
                 
                 # Create new column for total hits in outp dataframe
                 outp$TotalHits <- outp1[,1]
                 
                 # Clear count data from ortholuster
                 outp1 = NULL
                 # names(outp)[names(outp) == "_searchtext"] <- "Refseq_Id"
                 # outp[,4] <- apply(outp, 1, myfunc)
                 names(outp)[names(outp) == "refnum"] <- "Accession#"
               })
        output$text3 <- renderText(paste0(nrow(outp), " result(s) found"))
        
        # Table on first page to display data from orthoclusters based on ginum and bjnum
        output$table <- DT::renderDataTable( {
          as.datatable(
            selection = "single",
            style = 'bootstrap',
            formattable(outp, list(
              paging = FALSE,cyl = col_format(),
              `gi_num` = color_tile(customGreen, customGreen)
            )))
        })
        
        # If row is selected, navigate to Orthoclusters Tab
        observeEvent(input$table_rows_selected, {
          shiny::withProgress(message='Please wait...', 
                              detail= 'Loading data', 
                              value = 0, {
                                n <- 1
                                for (i in 1:n) {
                                  shiny::incProgress(amount=1/n)
                                  selectedIndex <- input$table_rows_selected
                                  selectedRow <- outp[selectedIndex,]
                                  selectedGI <- selectedRow[,1]
                                  selectedHit <- paste0('Orthocluster for ', selectedRow[,4], ' (',
                                                        selectedGI, ')', '\n', selectedRow[,2], '\n',
                                                        selectedRow[,5], ' sequences in orthocluster')
                                  
                                  sql = "SELECT aanumber, bjnumber, concat(bjnumber, ':', aanumber) AS aa_bjnum, gi_num from orthoclusters WHERE gi_num IN ({gi*}) AND bjnumber IN ({bj*});"
                                  query <- glue::glue_sql(sql, gi = selectedGI, bj=qr , .con=pool)
                                  outp2 <- dbGetQuery(pool, query)
                                  sql = NULL
                                  query = NULL
                                  
                                  aabj = outp2[,3]
                                  sql1 <- "select aanumber, bjnumber, sp_name, bio_proj_accesion, amino_sequence from TESTDB_VIEW where aa_bjnum IN ({aabj*});"
                                  query3 <- glue::glue_sql(sql1, aabj= aabj, .con=pool)
                                  outp3 <- dbGetQuery(pool, query3)
                                  sql1 = NULL
                                  query3 = NULL
                                  aabj = NULL
                                  
                                  # Generate Header for download orthocluster sequence
                                  seqs_fasta <- outp3[,5]
                                  giID <- paste0(', id:', selectedGI, ', orthocluster:', selectedRow[,4])
                                  namesList <- apply(outp3, 1, concat)
                                  names_fasta <- paste(namesList, rep(giID))
                                  namesList = NULL
                                  
                                  # Add space after 60 lines in a sequence
                                  outp3[,5] <- gsub('(.{60})', '\\1 ', outp3[,5])
                                  
                                  output$text2 <- renderText(selectedHit)
                                } # End of Progress Bar For Loop
                              })
          
          output$table1 <- renderDataTable({
            expr =  DT::datatable(outp3,
                                  selection="single",
                                  options = list(
                                    columnDefs = list(list(visible=FALSE, targets={1:2})))
            ) %>% formatStyle("amino_sequence", color = customBlue, fontWeight = 'bold')
          })
          
          output$download2 <- downloadHandler(
            filename = function() {
              paste("Ortho_Sequences-", Sys.Date(), ".fasta", sep="")
            },
            content = function(fname) {
              seqinr::write.fasta(as.list(seqs_fasta), names=names_fasta, file=fname)
            }
          )
          updateTabsetPanel(session, "main", selected = "Orthocluster")
          
          # If row is selected, navigate to tab3
          observeEvent(input$table1_rows_selected, {
            index <- input$table1_rows_selected
            aaNum = outp3[index,1]
            bjNum = outp3[index,2]
            amino_seq = gsub(" ", "", outp3[index,5])
            
            query2 <- sqlInterpolate(ANSI(),
                                     "SELECT n.nuc_sequence FROM nucleotide2amino na INNER JOIN nucleotide n ON (na.locustranscript = n.locustranscript AND na.bjnumber = n.bjnumber) WHERE na.bjnumber = ?bjNum and na.aanumber = ?aaNum;",
                                     bjNum = bjNum,
                                     aaNum = aaNum)
            outp5 <- dbGetQuery(pool, query2)
            query2 = NULL
            
            output$text5 <- renderText(selectedHit)
            output$text4 <- renderText(paste0('Protein Sequence:', '\n',amino_seq))
            output$text1 <- renderText(outp5[,1])
            
            # Generate Header for download fasta file
            seq_header <- paste0(outp3[index,3], ',aanum:', aaNum, ' ,bjnum:', bjNum, giID)
            giID = NULL
            
            output$download <- downloadHandler(
              filename = function() {
                paste("Protein_Sequence-", Sys.Date(), ".fasta", sep="")
              },
              content = function(fname) {
                seqinr::write.fasta(as.list(amino_seq), names=seq_header, file=fname)
              }
            )
            output$download1 <- downloadHandler(
              filename = function() {
                paste("DNA_Sequence-", Sys.Date(), ".fasta", sep="")
              },
              content = function(fname) {
                seqinr::write.fasta(as.list(outp5[,1]), names=seq_header, file=fname)
              }
            )
            bjNum = NULL
            aaNum = NULL
            
            updateTabsetPanel(session, "main", selected = "Individual Sequences")
          })
          
        })
      }
      
    } else {
      outp <- NULL
      output$text3 <- renderText("No results to display...!!")
      updateTabItems(session, "main", "Results")
      output$table <- DT::renderDataTable(expr=NULL)
      output$table1 <- DT::renderDataTable(expr=NULL)
      output$table2 <- DT::renderDataTable(expr=NULL)
      output$text5 <- renderText("")
      output$text4 <- renderText("")
      output$text2 <- renderText("")
      output$text1 <- renderText("")
    }
  })
  observeEvent(input$clearButton, {
    shinyjs::js$refresh()
    updateTextInput(session, "searchText", value="")
    updateTabItems(session, "main", "Results")
    updatePrettySwitch(session, inputId= "allSwitch", value = TRUE)
    output$table <- DT::renderDataTable(expr=NULL)
    output$table1 <- DT::renderDataTable(expr=NULL)
    output$table2 <- DT::renderDataTable(expr=NULL)
    output$text5 <- renderText("")
    output$text4 <- renderText("")
    output$text3 <- renderText("")
    output$text2 <- renderText("")
    output$text1 <- renderText("")
  })
  
  output$papersTable <- DT::renderDataTable({
    as.datatable(
      selection = "single",
      style = 'bootstrap',
      formattable(outLP1, list(
        paging = TRUE,cyl = col_format())
      )
    )
  })
  
  # If row in papersTable is selected, Browse Literature Paper
  observeEvent(input$papersTable_rows_selected, {
    ind = input$papersTable_rows_selected
    url = outLP[ind,2]
    # browseURL(url)
    js$browseURL(url)
  })
  
  #Link button to download Greg's Supplemental List Data
  output$downloadFile <- downloadHandler(
    filename <- function() {
      paste("SupplementaryMaterials", "zip", sep=".")
    },
    content <- function(file) {
      file.copy("/home/ubuntu/EchinoManual/SupplementaryMaterials.zip", file)
    }
  )
  
  output$text6 <- renderText({ "Note: Please select document and press download button to save locally in your downloads directory"})
  output$docsTable <- DT::renderDataTable({
    shinyjs::disable("downloadDoc")
    as.datatable(
      selection = "single",
      style = 'bootstrap',
      options = list(dom = 't'),
      formattable(outLD1, list(
        paging=TRUE, cyl = col_format())
      )
    )
  })
  # If row in docsTable is selected, Download Documents
  observeEvent(input$docsTable_rows_selected, {
    shinyjs::enable("downloadDoc")
    ind1 = input$docsTable_rows_selected
    fnameD = outLD[ind1,1]
    locD = outLD[ind1,2]
    extn = outLD[ind1, 3]
    contentTp = outLD[ind1, 4]
    print(locD)
    print(contentTp)
    output$downloadDoc <- downloadHandler(
      filename <- function() {
        paste(fnameD, extn, sep=".")
      },
      content <- function(file) {
        file.copy(locD, file)
      },
      contentType = contentTp
    )
  })
  
  
  col_format <- reactive({
    formatter("span",style = x ~ style(
      color = 'grey',font.weight = "bold"))
  })
  
  session$onSessionEnded(function() {    
    pool::poolClose(pool)
  })
  
}

# Run the application
shinyApp(ui = ui, server = server)
