# Supplementary material for: EchinoDB: an update to the web-based application for genomic and transcriptomic data on echinoderms
Source: BMC Genom Data. 2022 Oct 23;23:75. doi: 10.1186/s12863-022-01090-6 (PMC9590158; doi:10.1186/s12863-022-01090-6)
Supplement: Supplementary file 5 — Additional file 5: File S4. Source code (in R) for EchinoDB, EchinoidDB, and OphiuroidDB. We have also provided three R scripts one for each app. [file 12863_2022_1090_MOESM5_ESM.zip › FileS4_Source_Code_EchinoidDB_app.R]

# load the required packages
library(shiny)
library(shinydashboard)
library(RPostgreSQL)
library(pool)
library(DBI)
library(DT)
library(formattable)
library(shinyWidgets)
library(shinyjs)

setMethod("dbQuoteLiteral", c("Pool", "ANY"),
          function(conn, x, ...) {
              # As of 2020-05-07, this is necessary due to an incompatiblity
              # between packages `pool` (v 0.1.4.3) and `glue` (v >= 1.3.2).
              connection <- pool::poolCheckout(conn)
              on.exit(pool::poolReturn(connection))
              DBI::dbQuoteLiteral(connection, x, ...)
          }
)

proper <- function(x) {
  x <- tolower(x)
  substr(x, 1, 1) <- toupper(substr(x, 1, 1))
  x
}

jscode <- '$(document).keyup(function(e) {
    if (e.key == "Enter") {
    $("#searchButton").click();
}});'

jsDeleteKey <- '$(document).keyup(function(e) {
    if (e.key == "Delete") {
    $("#clearButton").click();
}});'

#Dashboard header carrying the title of the dashboard
header <- dashboardHeader(title = "EchinoidDB") 

sidebar <- dashboardSidebar(
    #HTML CSS Scripts
    tags$head(tags$script(HTML(jscode))),
    tags$head(tags$script(HTML(jsDeleteKey))),
    
    tags$style(HTML('#searchText{color: #337ab7;border-color:orange; font-weight:bold;}')),
    tags$style(type="text/css", "#seqText {color: #006680; 
        background-color:#FFFFFF; font-weight:bold; border-color:#006680; 
        word-wrap: break-word; white-space: normal;}"
    ),

    tags$style(type="text/css", "#dnaSeq {height: 250px; color: #006680; 
        background-color:#FFFFFF; font-weight:bold; border-color:#006680; 
        word-wrap: break-word; white-space: normal;}"
    ),

    tags$style(type="text/css", "#descText{ background-color: #006680; 
       color: #ffffff; word-wrap: break-word; display: inline-block;
       overflow-wrap: break-word; word-break: normal;
       line-break: strict; white-space: normal; 
       font-family: Times New Roman;}"
    ),
    tags$style(type="text/css", "#infoText, #detailsText {color: #b20838; 
        background-color:#FFFAFA; font-weight:bold; border-color:#FFFAFA;}"
    ),
    tags$style(type="text/css", "#detailsText1 {color: #006680; 
        background-color:#FFFAFA; font-weight:bold; border-color:#FFFAFA;}"
    ),
    tags$style(type="text/css", "#downloadData{ font-weight:bold; color: #006680;
    	font-family: Brush Script MT, monospace; float:right; padding: 9px;}"
    ),
    tags$style(type="text/css", "#dwnldResult, #dwnldDNA {color: #ffffff; 
     background-color:#006680;float:right; font-family: Brush Script MT, monospace;}"),
    
    #Fields in Sidebar Pane
    textInput(inputId = "searchText",placeholder = "description, reference# etc.", label = "Enter Keyword & Hit Enter"),
    actionButton(inputId = "searchButton", label="Submit Search",icon("search"),
                 style="color: #fff; background-color: #a4163e; border-color:#a4163e;"),
    actionButton(inputId = "clearButton", label="Clear", icon("backspace"),
                 style="color: #ffffff; background-color: #006680;border-color:#006680;"),
    sidebarMenu(
        menuItem("Link to Echino Dashboard", icon = icon("send"),
                 href = "https://echinodb.uncc.edu"),
        menuItem("Link to Ophiuroid Dashboard", icon = icon("send"),
                 href = "https://echinodb.uncc.edu/BStarApp/"),
        menuItem("Link to BLAST Server", icon = icon("send",lib='glyphicon'), 
                 href = "https://echinodb.uncc.edu/sequenceserver/")
    )
)

frow <- fluidRow(
    downloadLink('downloadData',"Click to download Lytechinus variegatus Data"),
    box(solidHeader = FALSE, status = "danger", width = 12, collapsible = TRUE,
        tabsetPanel(id= "main",
                    tabPanel("Results", br(), verbatimTextOutput("infoText"),
                             DT::dataTableOutput("outpTable")),
                    tabPanel("Sequences", br(), verbatimTextOutput("detailsText"), verbatimTextOutput("detailsText1"), 
                        downloadButton('dwnldResult',"Download Protein Sequence"), br(), br(),
			verbatimTextOutput("seqText"), downloadButton('dwnldDNA',"Download DNA Sequence"), 
                        br(), br(), verbatimTextOutput("dnaSeq"))
        ),
	br(),
        verbatimTextOutput("descText"),
	uiOutput("images")
    )
)
# combine the two fluid rows to make the body
body <- dashboardBody(frow)

#completing the ui part with dashboardPage
ui <- dashboardPage(header, sidebar, body, skin='blue')

server <- function(input, output, session) {
    pool <- dbPool(
        drv = dbDriver("PostgreSQL", max.con = 100),
        dbname = "testdb",
        host = "3.137.82.139",
        user = "postgres",
        password = "Echino-key",
        idleTimeout = 3600000
    )
    output$descText <- renderText("A a high-quality, chromosomal-scale genome assembly 
      data of the Sea Urchin Lytechinus variegatus (https://academic.oup.com/gbe/article/12/7/1080/5841217) is served here. The data can be searched
      by keyword or downloaded from here."
    )

    output$images <- renderUI({
    	tags$div(
      	   img(width= "80"),
           img(src='EchinoImages.PNG', width="800")
    	)
    })

    observeEvent(input$searchButton, {
        req(input$searchText)
        sql <- "SELECT id, chromosome, startstop, ncbid, description FROM ly_variegatus WHERE (ncbid LIKE ?id) OR (description LIKE ?desc OR description LIKE ?desc1 OR description LIKE ?desc2 OR description LIKE ?desc3);"
        query <- sqlInterpolate(pool, sql, 
        id = noquote(paste0('%', input$searchText, '%')),
        desc = noquote(paste0('%', input$searchText, '%')),
	desc1 = noquote(paste0('%', tolower(input$searchText), '%')),
    	desc2 = noquote(paste0('%', toupper(input$searchText), '%')),
    	desc3 = noquote(paste0('%', proper(input$searchText), '%'))
	)

        outp <- dbGetQuery(pool, query)
        sql= NULL
        query = NULL
        
        if(length(outp) > 0){
            output$infoText <- renderText(paste0(nrow(outp), " result(s) found"))
            output$outpTable <- DT::renderDataTable({
                colnames(outp) <- c("Lytechinus variegatus ID", "ChrLoc", "Start-Stop", "Best BLAST Hit Used in Annotation",  "Best BLAST Hit Used in Description")
                as.datatable(
                    selection = "single",
                    style = 'bootstrap',
                    formattable(outp, list(paging = TRUE))
                )
            })
            
            # If row is selected, navigate to Sequence Tab
            observeEvent(input$outpTable_rows_selected, {
                selectedIndex <- input$outpTable_rows_selected
                selectedRow <- outp[selectedIndex,]
                selectedID <- selectedRow[,1]      #Selected ID
                selectedChr <- selectedRow[,2]     #Selected Chromosome
                selectedSS <- selectedRow[,3]     #Selected Sequence Start-Stop
                selectedRef <- selectedRow[,4]     #Selected NCBI ID
                selectedDesc <- selectedRow[,5]     #Selected Description 
               
                query <- sqlInterpolate(ANSI(),
                        "SELECT a.protseq, a.dnaseq, b.description FROM lva_nuclprot_seq AS a INNER JOIN l_var_fasta_header AS b ON a.id = b.id WHERE a.id = ?id;",                         id = selectedID)
                outp1 <- dbGetQuery(pool, query)
                query <- NULL
                
                protheader = paste0(outp1[3])
                nuclheader = gsub("protein", "transcript", outp1[3])
                
                #Header Text in Sequence Tab for BLAST Data
                output$detailsText <- renderText(paste0('  BLAST Details-\n', '* ', selectedDesc, '\n',
                  '* Reference#: ', selectedRef, '\n',
                  '* chrLoc: ', selectedChr, '\n', '* sstart-stop: ', selectedSS))
                
                output$detailsText1 <- renderText(paste0('Lytechinus variegatus ID: ', selectedID))                
                output$seqText <- renderText(paste0(outp1[,1]))	#Resulting Protein Sequence
                
                output$dnaSeq <- renderText(paste0(outp1[,2]))  #Resulting Nucleotide Sequence
                
                output$dwnldResult <- downloadHandler(
                    filename = function() {
                        paste("LVA_Protein_Sequence_", Sys.Date(), ".fasta", sep="")
                    },
                    content = function(fname) {
                        seqinr::write.fasta(outp1[,1], names=protheader, file=fname)
                    }
                )
                
                output$dwnldDNA <- downloadHandler(
                  filename = function() {
                    paste("LVA_DNA_Sequence_", Sys.Date(), ".fasta", sep="")
                  },
                  content = function(fname) {
                    seqinr::write.fasta(outp1[,2], names=nuclheader, file=fname)
                  }
                )
                
                updateTabsetPanel(session, "main", selected = "Sequences")
            })
        }
        else {
            output$infoText <- renderText("No results to display...!!")
	    output$outpTable <- DT::renderDataTable(expr=NULL)
        }
    })
    
    observeEvent(input$clearButton, {
        updateTextInput(session, "searchText", value="")
        updateTabItems(session, "main", "Results")
        output$seqText <- renderText("")
        output$infoText <- renderText("")
        output$detailsText <- renderText("")
        output$outpTable <- DT::renderDataTable(expr=NULL)
    })
    
    #Link button to download data
    output$downloadData <- downloadHandler(
        filename <- function() {
            paste("Lytechinus_variegatus_SuppData", "zip", sep=".")
        },
        content <- function(file) {
            file.copy("/home/ubuntu/EchinoManual/WrayData.zip", file)
        }
    )
    
    session$onSessionEnded(function() {    
        pool::poolClose(pool)
    })
}
shinyApp(ui, server)
