# Supplementary material for: EchinoDB: an update to the web-based application for genomic and transcriptomic data on echinoderms
Source: BMC Genom Data. 2022 Oct 23;23:75. doi: 10.1186/s12863-022-01090-6 (PMC9590158; doi:10.1186/s12863-022-01090-6)
Supplement: Supplementary file 5 — Additional file 5: File S4. Source code (in R) for EchinoDB, EchinoidDB, and OphiuroidDB. We have also provided three R scripts one for each app. [file 12863_2022_1090_MOESM5_ESM.zip › FileS4_Source_Code_OphiuroidDB_app.R]

# load the required packages
library(shiny)
library(shinydashboard)
library(RPostgreSQL)
library(pool)
library(DBI)
library(DT)
library(formattable)
library(shinyWidgets)
library(shinyjs)

setMethod("dbQuoteLiteral", c("Pool", "ANY"),
  function(conn, x, ...) {
      # As of 2020-05-07, this is necessary due to an incompatiblity
      # between packages `pool` (v 0.1.4.3) and `glue` (v >= 1.3.2).
      connection <- pool::poolCheckout(conn)
      on.exit(pool::poolReturn(connection))
      DBI::dbQuoteLiteral(connection, x, ...)
  }
)

proper <- function(x) {
  x <- tolower(x)
  substr(x, 1, 1) <- toupper(substr(x, 1, 1))
  x
}

jscode <- '$(document).keyup(function(e) {
    if (e.key == "Enter") {
    $("#searchButton").click();
}});'

jsDeleteKey <- '$(document).keyup(function(e) {
    if (e.key == "Delete") {
    $("#clearButton").click();
}});'

#Dashboard header carrying the title of the dashboard
header <- dashboardHeader(title = "OphiuroidDB")  
#Sidebar content of the dashboard
sidebar <- dashboardSidebar(
    #HTML CSS Scripts
    tags$head(tags$script(HTML(jscode))),
    tags$head(tags$script(HTML(jsDeleteKey))),
    tags$style(HTML('#searchText{color: #337ab7;border-color:orange; font-weight:bold;}')),

    tags$style(type="text/css", "#seqText { color: #006680; 
        background-color:#FFFFFF; font-weight:bold; border-color:#006680; 
        word-wrap: break-word; white-space: normal;}"
    ),
    tags$style(type="text/css", "#descText{background-color: #006680; 
       color: #ffffff; word-wrap: break-word; display: inline-block;
       overflow-wrap: break-word; word-break: normal;
       line-break: strict; white-space: normal; 
       font-family: Times New Roman;}"
    ),
    tags$style(type="text/css", "#infoText, #detailsText {color: #b20838; 
        background-color:#FFFAFA; font-weight:bold; border-color:#FFFAFA;}"
    ),
    tags$style(type="text/css", "#detailsText1 {color: #006680; 
        background-color:#FFFAFA; font-weight:bold; border-color:#FFFAFA;}"
    ),    
    tags$style(type="text/css", "#downloadData{ font-weight:bold; color: #006680;
    	font-family: Brush Script MT, monospace; float:right; padding: 9px;}"
    ),
    tags$style(type="text/css", "#dwnldResult {color: #ffffff; 
     background-color:#006680;float:right; font-family: Brush Script MT, monospace;}"),
    
    #Fields in Sidebar Pane
    textInput(inputId = "searchText",placeholder = "description, reference# etc.", label = "Enter Keyword & Hit Enter"),
    actionButton(inputId = "searchButton", label="Submit Search",icon("search"),
                 style="color: #fff; background-color: #a4163e; border-color:#a4163e;"),
    actionButton(inputId = "clearButton", label="Clear", icon("backspace"),
                 style="color: #ffffff; background-color: #006680;border-color:#006680;"),
    sidebarMenu(
        menuItem("Link to Echino Dashboard", icon = icon("send"),
                 href = "https://echinodb.uncc.edu"),
	menuItem("Link to Echinoid Dashboard", icon = icon("send"),
                 href = "https://echinodb.uncc.edu/SUrchinApp/"),
        menuItem("Link to BLAST Server", icon = icon("send",lib='glyphicon'), 
                 href = "https://echinodb.uncc.edu/sequenceserver/")
    )
)

frow <- fluidRow(
    downloadLink('downloadData',"Click to download Ophioderma brevispinum data"),
    box(solidHeader = FALSE, status = "danger", width = 12, collapsible = TRUE,
        tabsetPanel(id= "main",
            tabPanel("Results", br(), verbatimTextOutput("infoText"),
                     DT::dataTableOutput("outpTable")),
            tabPanel("Sequences", downloadButton('dwnldResult',"Download Result Sequence"), br(), br(),
		 verbatimTextOutput("detailsText"), 
                 verbatimTextOutput("detailsText1"), 
		 verbatimTextOutput("seqText"))
        ),
        br(),
	verbatimTextOutput("descText"),
        uiOutput("images")
    )
)
# combine the two fluid rows to make the body
body <- dashboardBody(frow)

#completing the ui part with dashboardPage
ui <- dashboardPage(header, sidebar, body, skin='blue')

server <- function(input, output, session) {
    pool <- dbPool(
        drv = dbDriver("PostgreSQL", max.con = 100),
        dbname = "testdb",
        host = "3.137.82.139",
        user = "postgres",
        password = "Echino-key",
        idleTimeout = 3600000
    )
    output$descText <- renderText("Transcriptome data from Mashanov, Akiona, Khoury, Ferrier, Reid, Machado, Zueva, and Janies. Active Notch signaling is required for arm regeneration in a brittle 
      star. PloS one 15, no. 5 (2020): e0232981. is served here.  The data can be searched by keyword based on annotation by similarity to the Strongylocentrotus purpuratus genome."
    )
    output$images <- renderUI({
      tags$div(
        img(width= "320"),
   	img(src='BStarImages.PNG', width="300")
      )
    })
    observeEvent(input$searchButton, {
        req(input$searchText)
        sql <- "SELECT accession, description, chrlocation, clusterid FROM ophiuroids WHERE (accession LIKE ?rf) OR (description LIKE ?desc OR description LIKE ?desc1 OR description LIKE ?desc2 OR description LIKE ?desc3) ;"
        query <- sqlInterpolate(pool, sql, 
	rf = noquote(paste0('%', input$searchText, '%')),
        desc = noquote(paste0('%', input$searchText, '%')),
	desc1 = noquote(paste0('%', tolower(input$searchText), '%')),
    	desc2 = noquote(paste0('%', toupper(input$searchText), '%')),
    	desc3 = noquote(paste0('%', proper(input$searchText), '%'))
	)

        outp <- dbGetQuery(pool, query)
        sql= NULL
        query = NULL
        
        if(length(outp) > 0){
            output$infoText <- renderText(paste0(nrow(outp), " result(s) found"))
            output$outpTable <- DT::renderDataTable({
                colnames(outp) <- c("Best BLAST Hit Used in Annotation", "Best BLAST Hit Used in Description", "sseq-send", "Ophioderma brevispinum ClusterID")
                as.datatable(
                    selection = "single",
                    style = 'bootstrap',
                    formattable(outp, list(paging = TRUE))
                )
            })
        
            # If row is selected, navigate to Sequence Tab
            observeEvent(input$outpTable_rows_selected, {
                selectedIndex <- input$outpTable_rows_selected
                selectedRow <- outp[selectedIndex,]
                selectedRef <- selectedRow[,1]      #Selected RefNum
		selectedDesc <- selectedRow[,2]     #Selected Row Description
                selectedChr <- selectedRow[,3]      #Selected Chromosome Location
		selectedCID <- selectedRow[,4]      #Selected Cluster ID
                
                query <- sqlInterpolate(ANSI(),
                    "SELECT dnasequence FROM ophiuroids WHERE accession = ?rf AND chrlocation = ?chr AND clusterid = ?cid;",
                    rf = selectedRef, chr=selectedChr, cid=selectedCID)
                outp1 <- dbGetQuery(pool, query)
                query <- NULL
                
                # Store Sequence into a variable
                seq = outp1[1,1]

		fastaheader = paste0(selectedCID, ',sp=Ophioderma brevispinum')

		#Header Text in Sequence Tab for BLAST Data
		output$detailsText <- renderText(paste0("  BLAST Details-", '\n', '* ', selectedDesc, '\n', 
            		'* Reference#: ', selectedRef, '\n', '* sstart-send: ', selectedChr))
                output$detailsText1 <- renderText(paste0('Ophioderma brevispinum ClusterID: ', selectedCID))

                output$seqText <- renderText(paste0(seq))	#Resulting Nucleotide or DNA Sequence

		output$dwnldResult <- downloadHandler(
          		filename = function() {
            			paste("Ophioderma brevispinum Sequence _ ", Sys.Date(), ".fasta", sep="")
          		},
          		content = function(fname) {
            			seqinr::write.fasta(seq, names=fastaheader, file=fname)
          		}
        	)
                
                updateTabsetPanel(session, "main", selected = "Sequences")
            })
        }
        else {
            output$infoText <- renderText("No results to display...!!")
	    output$outpTable <- DT::renderDataTable(expr=NULL)
        }
    })
    
    observeEvent(input$clearButton, {
        updateTextInput(session, "searchText", value="")
        updateTabItems(session, "main", "Results")
        output$seqText <- renderText("")
        output$infoText <- renderText("")
	output$detailsText <- renderText("")
	output$detailsText1 <- renderText("")
        output$outpTable <- DT::renderDataTable(expr=NULL)
    })

    #Link button to download transcriptome data
    output$downloadData <- downloadHandler(
      filename <- function() {
        paste("Ophioderma Brevispinum Data", "txt", sep=".")
      },
      content <- function(file) {
        file.copy("/home/ubuntu/EchinoManual/Transcriptome_Data.txt", file)
      }
    )
    
    session$onSessionEnded(function() {    
        pool::poolClose(pool)
    })
}
shinyApp(ui, server)
